# Supplementary material for: Effectiveness of feedback with a smartwatch for high-quality chest compressions during adult cardiac arrest: A randomized controlled simulation study
Source: PLoS One. 2017 Apr 3;12(4):e0169046. doi: 10.1371/journal.pone.0169046 (PMC5378321; doi:10.1371/journal.pone.0169046)
Supplement: S1 Data — (XLSX) [file pone.0169046.s001.xlsx]

## Sheet: raw data
ID	Date of experiment	Age	Sex	BMI group	Number of CPR training	Last date of education	Performance CPR in real world	Smartwatch feedback	Adequate depth (n)	Hyperdepth >6cm (n)	%	Depth 5-6cm (n)	Correct depth rate (%)	Adequate rate (%)	Correct hand position (n)	Correctly released (n)	Ave. rate (n)	Ave. Count (n)	Ave. duty cycle (%)	Total counted (n)	Prop Complete decompression	Reg. with no errors (n)	Ave. depth (mm)	Reg. with adequate depth (n)	Reg. with insuff. Depth (n)	Reg. with excessive depth (n)	Reg. with hand-position too low (n)	Reg. with hand-position too high up (n)	Reg. with hand-position too far to the right (n)	Reg. with hand-position too far to the left (n)	Reg. with incorrect hand-position (n)	Reg. with incomplete release (n)	Ave. down-stroke/up-stroke ratio	down stroke (%)
HYER001	16, March	19	M	1	3	16, March	0	X	221	0	0	221	0.902041	35	245	240	123	123	47	245	0.979592	216	52	221	24	0	0	0	0	0	0	0	0.86	46
HYER002	16, March	19	M	1	2	16, March	0	X	78	19	0.0801688	59	0.248945	69	237	236	119	119	52	237	0.995781	78	49	78	159	0	0	0	0	0	0	1	0.89	47
HYER003	16, March	19	M	3	2	16, March	0	X	234	144	0.615385	90	0.384615	90	234	229	117	118	40	234	0.978632	228	59	234	0	0	0	0	0	0	0	5	0.66	40
HYER004	16, March	19	M	1	1	16, March	0	X	44	0	0	44	0.186441	71	236	236	119	119	47	236	1	44	47	44	192	0	0	0	0	0	0	0	0.91	48
HYER005	16, March	18	M	1	1	16, March	0	X	47	0	0	47	0.196653	60	239	239	120	121	48	239	1	47	44	47	192	0	0	0	0	0	0	0	0.93	48
HYER006	16, March	19	F	1	1	16, March	0	X	0	0	0	0	0	2	169	256	129	129	43	256	1	0	26	0	256	0	0	87	0	0	87	0	1	50
HYER007	16, March	19	M	3	2	16, March	0	X	234	225	0.961538	9	0.0384615	68	234	234	118	118	45	234	1	234	60	234	0	0	0	0	0	0	0	0	0.9	47
HYER008	16, March	19	M	1	2	16, March	0	X	182	133	0.730769	49	0.269231	0	23	182	91	91	34	182	1	23	60	182	0	0	159	0	0	0	159	0	0.81	45
HYER009	16, March	18	M	1	3	16, March	0	X	121	0	0	121	0.540179	92	224	224	114	115	42	224	1	121	50	121	103	0	0	0	0	0	0	0	0.63	39
HYER010	20, March	19	M	1	1	16, March	0	X	240	50	0.200803	190	0.763052	28	249	249	123	124	42	249	1	240	56	240	9	0	0	0	0	0	0	0	0.8	44
HYER011	20, March	18	M	1	1	16, March	0	O	191	5	0.0200803	186	0.746988	24	197	249	123	123	45	249	1	151	52	191	58	0	0	40	0	12	52	0	1.06	51
HYER012	20, March	19	M	3	1	16, March	0	O	65	0	0	65	0.305164	97	213	213	107	107	38	213	1	65	48	65	148	0	0	0	0	0	0	0	0.88	47
HYER013	20, March	18	M	1	3	18. March	0	O	214	138	0.635945	76	0.35023	98	217	208	108	109	43	217	0.958525	205	59	214	3	0	0	0	0	0	0	9	0.9	47
HYER014	20, March	19	M	1	1	18, March	0	O	83	0	0	83	0.341564	28	222	243	121	122	43	243	1	80	48	83	160	0	0	21	0	0	21	0	0.89	47
HYER015	20, March	19	M	2	2	18. March	0	O	252	108	0.428571	144	0.571429	2	252	250	127	127	44	252	0.992063	250	59	252	0	0	0	0	0	0	0	2	0.87	47
HYER016	20, March	18	M	3	2	18, March	0	O	221	28	0.122807	193	0.846491	87	228	201	114	115	44	228	0.881579	197	57	221	7	0	0	0	0	0	0	27	0.9	47
HYER017	20, March	21	M	2	1	18. March	0	O	120	17	0.0661479	103	0.400778	0	253	257	129	129	43	257	1	116	50	120	137	0	0	4	0	0	4	0	0.74	43
HYER018	20, March	21	M	2	2	18, March	0	O	91	1	0.00460829	90	0.414747	96	217	217	108	109	43	217	1	91	49	91	126	0	0	0	0	0	0	0	0.82	45
HYER019	20, March	18	M	1	2	18. March	0	O	228	11	0.0434783	217	0.857708	8	88	251	126	127	48	253	0.992095	75	54	228	25	0	0	165	0	0	165	2	0.69	41
HYER020	20, March	21	M	3	1	18, March	0	X	99	0	0	99	0.543956	9	182	181	91	92	39	182	0.994505	99	50	99	83	0	0	0	0	0	0	1	0.8	44
HYER021	20, March	19	M	1	1	18. March	0	X	181	120	0.652174	61	0.331522	7	184	184	92	93	35	184	1	181	59	181	3	0	0	0	0	0	0	0	0.73	42
HYER022	20, March	18	F	2	1	18, March	0	X	179	0	0	179	0.813636	97	220	220	109	110	43	220	1	179	52	179	41	0	0	0	0	0	0	0	0.92	48
HYER023	20, March	21	M	2	2	18. March	0	X	236	93	0.392405	143	0.603376	82	237	237	117	115	35	237	1	236	58	236	1	0	0	0	0	0	0	0	0.51	34
HYER024	20, March	18	M	1	4	18, March	0	X	99	30	0.10453	69	0.240418	1	202	287	136	137	41	287	1	98	49	99	188	0	0	16	69	0	85	0	1.04	51
HYER025	20, March	18	F	1	2	16, March	0	X	61	0	0	61	0.244	24	21	250	122	122	34	250	1	17	47	61	189	0	0	0	0	229	229	0	0.58	37
HYER026	20, March	18	F	1	2	18, March	0	X	163	1	0.00454545	162	0.736364	97	220	220	110	111	35	220	1	163	52	163	57	0	0	0	0	0	0	0	0.68	40
HYER027	20, March	18	F	1	2	18. March	0	X	115	0	0	115	0.527523	93	218	218	109	110	43	218	1	115	50	115	103	0	0	0	0	0	0	0	0.86	46
HYER028	20, March	20	M	1	2	18, March	0	X	35	0	0	35	0.147679	70	236	59	118	119	46	237	0.248945	7	47	35	202	0	0	0	1	0	1	178	0.47	32
HYER029	20, March	18	M	2	3	18. March	0	X	249	26	0.104	223	0.892	8	250	226	126	126	49	250	0.904	225	55	249	1	0	0	0	0	0	0	24	0.85	46
HYER030	20, March	18	M	1	3	16, March	0	O	222	7	0.0313901	215	0.964126	98	223	223	109	110	39	223	1	222	56	222	1	0	0	0	0	0	0	0	0.8	44
HYER031	20, March	18	M	1	2	18, March	0	O	249	7	0.028	242	0.968	2	250	249	126	126	45	250	0.996	248	56	249	1	0	0	0	0	0	0	0	0.86	46
HYER032	20, March	18	M	3	2	18. March	0	O	162	1	0.00460829	161	0.741935	93	84	212	109	110	52	217	0.976959	81	53	162	55	0	0	2	131	0	133	5	0.76	43
HYER033	20, March	18	M	2	2	18, March	0	O	215	0	0	215	0.866935	31	248	248	122	122	45	248	1	215	52	215	33	0	0	0	0	0	0	0	0.76	43
HYER034	20, March	18	M	2	2	18. March	0	O	189	3	0.0142857	186	0.885714	89	36	210	105	105	46	210	1	30	54	189	21	0	0	172	2	0	174	0	1.01	50
HYER035	7, April	27	M	3	3	2, April	0	O	205	14	0.0657277	191	0.896714	100	2	213	105	105	43	213	1	2	54	205	8	0	0	211	0	0	211	0	0.79	44
HYER036	7, April	24	M	1	3	2, April	0	O	227	144	0.631579	83	0.364035	100	228	228	114	114	41	228	1	227	59	227	1	0	0	0	0	0	0	0	0.7	41
HYER037	7, April	24	M	1	3	2, April	0	O	171	0	0	171	0.788018	98	217	217	107	108	41	217	1	171	51	171	46	0	0	0	0	0	0	0	0.96	49
HYER038	7, April	25	F	1	3	2, April	0	O	2	0	0	2	0.00854701	75	234	234	118	118	40	234	1	2	44	2	232	0	0	0	0	0	0	0	0.75	43
HYER039	7, April	26	M	1	3	2, April	0	O	162	0	0	162	0.680672	66	238	238	120	120	37	238	1	162	51	162	76	0	0	0	0	0	0	0	0.88	47
HYER040	7, April	29	M	1	3	2, April	0	O	224	19	0.0848214	205	0.915179	99	224	224	112	113	41	224	1	224	56	224	0	0	0	0	0	0	0	0	0.83	45

## Sheet: Sheet2
No	피드백 여부	Ave. depth (mm)
1	X	52
2	X	49
3	X	59
4	X	47
5	X	44
6	X	26
7	X	60
8	X	60
9	X	50
10	X	56
11	O	52
12	O	48
13	O	59
14	O	48
15	O	59
16	O	57
17	O	50
18	O	43
19	O	54
21	X	50
22	X	59
23	X	52
24	X	58
25	X	49
26	X	47
27	X	52
28	X	50
29	X	47
30	X	55
31	O	56
32	O	56
33	O	53
34	O	45
35	O	54
36
37
38
39
40
